# Supplementary material for: Hippo signaling differentially regulates distal progenitor subpopulations and their transitional states to construct the mammalian lungs
Source: Nat Commun. 2026 Apr 3;17:4802. doi: 10.1038/s41467-026-71253-x (PMC13219436; doi:10.1038/s41467-026-71253-x)
Supplement: Supplementary file 5 — Source Data 2 [file 41467_2026_71253_MOESM5_ESM.xlsx]

## Sheet: Main Figures
Fig. 1c: Wet weight of lungs (mg)
14.5 dpc	Control	Lats1f/f; Lats2f/f; SftpcCre/+
p Value 0.3534	6.7	6.8
	7.5	7.5
	8.1	7.9
	8.3	8
18.5 dpc	Control	Lats1f/f; Lats2f/f; SftpcCre/+
p Value 0.0208	36.5	34.5
	34.8	29.2
	35.2	31.5
	33.3	30.6
18.5 dpc	Control	Lats1f/f; Lats2f/f; ShhCre/+
p Value 0.0005	33.1	5.9
	36.7	7.6
	34.5	7.1
Fig. 2j: Percentage of cell types in the airways and alveoli
SOX2+ cells	Control	Lats1f/f; Lats2f/f; SftpcCre/+	Lats1f/f; Lats2f/f; Yapf/+; Tazf/+; SftpcCre/+
	(column 1)	(column 2)	(column 3)
	1	0.268027	0.551948
	0.998547	0.163511	0.575439
	1	0.118568	0.645833
SCGB1A1+ cells	Control	Lats1f/f; Lats2f/f; SftpcCre/+	Lats1f/f; Lats2f/f; Yapf/+; Tazf/+; SftpcCre/+
	0.672619	0.0313253	0.290944
	0.625455	0.0946746	0.23545
	0.635432	0.126005	0.22113
Ac-tub+ cells	Control	Lats1f/f; Lats2f/f; SftpcCre/+	Lats1f/f; Lats2f/f; Yapf/+; Tazf/+; SftpcCre/+
	0.306548	0.0481928	0.184971
	0.361818	0.0857988	0.140212
	0.341142	0.104558	0.243243
SFTPC+ cells	Control	Lats1f/f; Lats2f/f; SftpcCre/+	Lats1f/f; Lats2f/f; Yapf/+; Tazf/+; SftpcCre/+
	0.446321	0.067659	0.314074
	0.458407	0.0595813	0.406699
	0.510604	0.10963	0.350734
HOPX+ cells	Control	Lats1f/f; Lats2f/f; SftpcCre/+	Lats1f/f; Lats2f/f; Yapf/+; Tazf/+; SftpcCre/+
	0.528347	0.932341	0.677037
	0.518584	0.938808	0.580542
	0.469821	0.887407	0.631321
SFTPC+HOPX+ cells	Control	Lats1f/f; Lats2f/f; SftpcCre/+	Lats1f/f; Lats2f/f; Yapf/+; Tazf/+; SftpcCre/+
	0.0253317	0	0.00888889
	0.0230089	0.00161031	0.0127592
	0.0195759	0.00296296	0.0179445
	p Value (column 1 vs. 2)	p Value (column 1 vs. 3)	p Value (column 2 vs. 3)
	<0.0001	0.0002	0.0002
	p Value (column 1 vsc 2)	p Value (column 1 vs. 3)	p Value (column 2 vs. 3)
	<0.0001	<0.0001	0.0042
	p Value (column 1 vs. 2)	p Value (column 1 vs. 3)	p Value (column 2 vs. 3)
	0.0004	0.0074	0.0274
	p Value (column 1 vs. 2)	p Value (column 1 vs. 3)	p Value (column 2 vs. 3)
	<0.0001	0.0207	0.0002
	p Value (column 1 vs. 2)	p Value (column 1 vs. 3)	p Value (column 2 vs. 3)
	<0.0001	0.0148	0.0002
	p Value (column 1 vs. 2)	p Value (column 1 vs. 3)	p Value (column 2 vs. 3)
	0.0005	0.0269	0.0105
Fig. 3i: Relative pYAP intensity
Proximal	Control	Lats1f/f; Lats2f/f; SftpcCre/+
p Value 0.0117	0.926763	0.119004
	1.27061	0.383103
	0.802627	0.19694
Distal	Control	Lats1f/f; Lats2f/f; SftpcCre/+
p Value 0.8723	0.887267	1.29643
	0.972811	0.989707
	1.13992	0.827741
Fig. 3p: Relative distal SOX9+ area per domain or per bud
Per domain	Control	Lats1f/f; Lats2f/f; SftpcCre/+
p Value <0.0001	1.58203	0.408265
	1.44055	0.274366
	1.05805	0.26426
	1.01561	0.398159
	0.980239	0.278408
	0.80895	0.247081
	1.02774	0.637661
	0.786213	0.522963
	0.884742	0.364305
	0.570459	0.357737
	1.12172	0.316809
	0.986808	0.153605
	0.586628	0.342579
	0.661914	0.356726
	1.06765	0.564901
	1.16163	0.340052
	0.998935	0.34561
	1.19347	0.427465
	1.40669	0.584607
	1.18589	0.867057
	1.15102	0.489614
	1.04188	0.666462
	1.1005	0.314788
	1.2157	0.210196
	1.21115	0.403212
	1.43853	0.439592
	1.37183	0.478498
	1.30362	0.334494
	1.03228	0.476477
	1.23692	0.487593
	0.704863	0.438581
	1.50724	0.311251
	0.959018	0.286998
	0.7084	0.396138
	0.748317	0.359253
	1.05654	0.373906
	0.742253	0.168258
	0.802381	0.27184
	1.49562	0.175837
	0.675051	0.150573
	0.776107	0.21828
	1.23237	0.132888
	0.981755	0.404222
	0.837751	0.236975
	0.742253	0.20868
	0.901921	0.221817
	0.879184	0.341568
	0.814508	0.667978
	1.10858	0.328431
	0.822593	0.37239
	0.651303	0.232933
	0.553785	0.620481
	0.83674	0.152594
	1.1394	0.42696
	0.659388	0.693747
	0.974176	0.115203
	0.753875	0.128846
	0.514878	0.192511
	0.952449	0.347126
	0.657367	0.219291
	0.860994	0.14451
	0.803897	0.175331
	0.857962	0.182911
	0.80036	0.237986
	0.97266	0.439592
	1.0626	0.342579
	0.537111	0.32742
	0.941333	0.249102
	1.24197	0.238491
	1.0631	0.28245
	1.31625	0.226365
	1.41528	0.324894
	1.49108	0.29963
	1.25208	0.31782
	0.879689	0.201101
	0.689199	0.343084
	1.15961	0.30923
	0.825119	0.257692
	0.933249	0.503762
	1.33848	0.309735
	1.57344	0.309735
	1.25865	0.262745
	0.906469	0.362284
Per bud	Control	Lats1f/f; Lats2f/f; SftpcCre/+
p Value <0.0001	0.974358	0.397201
	1.344	0.345321
	1.0084	0.282094
	1.07487	0.578778
	1.41047	0.364776
	0.865735	0.38261
	1.22889	0.329109
	0.959767	0.337215
	0.839796	0.188062
	0.980842	0.176714
	1.18025	0.154017
	0.937069	0.466913
	1.28888	0.257775
	1.46559	0.243184
	1.4818	0.137804
	1.42992	0.186441
	1.04083	0.295063
	1.26618	0.186441
	0.985706	0.36964
	1.25159	0.291821
	1.2986	0.220487
	1.09109	0.119971
	0.828447	0.223729
	1.27915	0.374503
	0.661461	0.261018
	1.34562	0.239942
	0.724689	0.269124
	1.41047	0.170229
	0.656597	0.303169
	0.891675	0.256154
	1.38291	0.243184
	1.23538	0.317761
	0.933827	0.371261
	0.778189	0.267502
	1.21916	0.415034
	1.19484	0.236699
	1.2905	0.317761
	0.864114	0.230214
	1.29536	0.231835
	1.237	0.329109
	0.988949	0.275609
	1.04731	0.215623
	1.01327	0.604718
	1.04407	0.70037
	1.1073	0.376125
	1.16242	0.402064
	1.43641	0.426383
	0.870599	0.342079
	1.25645	0.209138
	1.07163	0.322624
	1.46883	0.463671
	1.05704	0.149153
	0.975979	0.160501
	0.766841	0.517172
	1.26618	0.418277
	0.907887	0.476641
	1.3748	0.512308
	1.28239	0.368019
	0.985706	0.235078
	1.12837	0.60796
	1.3213	0.682537
	0.582021	0.426383
	0.791159	0.220487
	1.13648	0.136183
	0.651733	0.107001
	0.945175	0.301548
	0.844659	0.209138
	0.487989	0.18482
	0.836553	0.377746
	1.28401	0.199411
	0.81872	0.316139
	0.692264	0.222108
	0.64687	0.372882
	0.938691	0.23832
	0.812235	0.321003
	0.773325	0.385852
	0.930584	0.372882
	0.677673	0.288578
	0.891675	0.372882
	0.727931	0.314518
	1.1916	0.364776
	0.564187	0.50258
	0.512308	0.3437
	0.890054	0.598233
	0.870599	0.403686
	0.783053	0.50258
	0.844659	0.533384
	0.765219	0.431246
	0.948418	0.346943
	1.01327	0.261018
	1.34886	0.43611
	1.30671	0.376125
	0.763598	0.525278
	0.773325	0.377746
	1.14945	0.701991
	0.888433	0.547975
	0.906266	0.552839
	0.880326	0.612824
	1.09919	0.520414
	0.72631	0.364776
	0.804129	0.384231
	0.742522	0.170229
	0.783053	0.539869
	0.937069	0.222108
	0.765219	0.23832
	0.645248	0.235078
	0.643627	0.317761
	0.766841	0.303169
	1.12675	0.243184
	0.851144	0.304791
	0.731174	0.50258
	0.692264	0.393958
	1.11865	0.368019
	1.20457	0.207517
	1.43154	0.218866
	1.12513	0.160501
	0.85925	0.350185
	0.927342	0.285336
	0.953282	0.241563
	1.02786	0.384231
Fig. 3u: Number of branches from LL1 lineage
Domain branching	Control	Lats1f/f; Lats2f/f; SftpcCre/+
p Value 0.017704299	10	4
	9	7
	9	6
Bifurcation	Control	Lats1f/f; Lats2f/f; SftpcCre/+
p Value 0.001040913	28	10
	32	12
	36	8
Fig. 4i: Percentage of SOX2+ domain relative to the sum of Sox9+ and Sox9-Sox2- domains
14.5 dpc	Control	Lats1f/f; Lats2f/f; SftpcCre/+
p Value 0.027736417	1	0.750954
	1	0.875902
	1	0.618166
16.5 dpc	Control	Lats1f/f; Lats2f/f; SftpcCre/+
p Value 0.000407198	1	0.429826
	1	0.39589
	1	0.55862
Fig. 4j: Relative length of the SOX9-SOX2- domain
14.5 dpc	Control	Lats1f/f; Lats2f/f; SftpcCre/+
p Value <0.0001	0.758003	2.93461
	1.32029	1.86698
	0.827272	3.25609
	1.16616	2.37537
	1.04129	2.2296
	0.906937	2.94591
	1.13825	2.55018
	0.901965	2.22429
	1.26605	2.97811
	0.796875	3.69272
	0.966036	3.06704
	1.11881	2.09129
	0.783541	3.10128
	1.17859	1.64663
	0.942871	1.57138
	0.831905	2.57143
	0.887614	1.91512
	1.07655	1.75704
	1.2074	3.32299
	0.794954	2.1974
	0.953493	2.86737
	1.11938	1.81252
	0.783202	2.28644
	1.18627	2.2079
	1.31136	3.20445
	0.963437	1.70573
	0.767721	3.40197
	1.13384	1.54991
	0.828176	2.86511
	1.04175	1.71862
16.5 dpc	Control	Lats1f/f; Lats2f/f; SftpcCre/+
p Value <0.0001	1.73839	3.14784
	1.5664	4.3862
	1.36538	2.24339
	1.04841	4.6374
	0.709639	4.10043
	1.33781	3.32536
	2.28169	3.82392
	2.20768	3.09925
	0.946939	3.17371
	1.06649	2.81257
	1.62663	2.34452
	1.28922	2.75675
	2.09411	3.38254
	1.3734	2.413
	1.53036	2.86715
	1.72155	3.99342
	1.17475	4.56892
	1.29701	2.22
	2.00936	2.86647
	1.53974	2.43345
	1.20887	2.51696
	1.1196	3.81216
	2.1496	2.3374
	1.20108	4.51141
	0.954736	3.36774
	1.81139	2.92048
	1.02073	2.99845
	0.886145	2.29898
	1.28424	4.3271
	1.96089	2.33322
Fig. 4l: Relative transcript levels (13.5 dpc)
Ctgf	Control	Lats1f/f; Lats2f/f; SftpcCre/+
p Value 0.000658163	0.985762	8.57985
	1.24368	8.72509
	0.876987	6.52247
Ajuba	Control	Lats1f/f; Lats2f/f; SftpcCre/+
p Value 0.032000085	1.01463	2.12893
	1.32785	1.89362
	0.952212	1.51361
Cyr61	Control	Lats1f/f; Lats2f/f; SftpcCre/+
p Value 0.041903629	0.892567	4.76771
	1.23424	2.7934
	1.12677	3.52119
Fig. 5g: Percentage of cells in saccules - 18.5 dpc (TAM 14.5 dpc)
SFTPC+ cells	Control	Lats1f/f; Lats2f/f; Sox9CreER/+
p Value 0.000442876	0.456842	0.0114679
	0.461641	0.0123762
	0.488132	0.012987
HOPX+ cells	Control	Lats1f/f; Lats2f/f; Sox9CreER/+
p Value 0.000399571	0.533684	0.988532
	0.529686	0.987624
	0.503612	0.987013
SFTPC+HOPX+ cells	Control	Lats1f/f; Lats2f/f; Sox9CreER/+
p Value 0.001644533	0.00947368	0
	0.00867245	0
	0.00825593	0
Fig. 5h: Percentage of cells in saccules - 18.5 dpc (TAM 15.5-16.0 dpc)
SFTPC+ cells	Control	Lats1f/f; Lats2f/f; Sox9CreER/+
p Value 0.000536585	0.508888	0.279158
	0.548769	0.198039
	0.513385	0.200943
HOPX+ cells	Control	Lats1f/f; Lats2f/f; Sox9CreER/+
p Value 0.000534561	0.486581	0.719762
	0.446557	0.801961
	0.483226	0.798468
SFTPC+HOPX+ cells	Control	Lats1f/f; Lats2f/f; Sox9CreER/+
p Value 0.002076517	0.0045312	0.00107991
	0.00467435	0
	0.00338868	0.000589275
Fig. 5o: Percentage of cells in saccules - 18.5 dpc (TAM 13.5 dpc)
SFTPC+ cells	Control	Yapf/f; Tazf/f; Sox9CreER/+ (cystic)	Yapf/f; Tazf/f; Sox9CreER/+ (non-cystic)
	(column 1)	(column 2)	(column 3)
	0.461728	0.558105	0.603306
	0.412959	0.493304	0.658163
	0.482578	0.486902	0.54519
HOPX+ cells	Control	Yapf/f; Tazf/f; Sox9CreER/+ (cystic)	Yapf/f; Tazf/f; Sox9CreER/+ (non-cystic)
	0.533333	0.398224	0.395317
	0.582205	0.441964	0.336735
	0.513937	0.474255	0.453353
SFTPC+HOPX+ cells	Control	Yapf/f; Tazf/f; Sox9CreER/+ (cystic)	Yapf/f; Tazf/f; Sox9CreER/+ (non-cystic)
	0.00493827	0.0436714	0.00137741
	0.00483559	0.0647321	0.00510204
	0.00348432	0.0388437	0.00145773
	p Value (column 1 vs. 2)	p Value (column 1 vs. 3)	p Value (column 2 vs. 3)
	0.2976	0.0151	0.1094
	p Value (column 1 vs. 2)	p Value (column 1 vs. 3)	p Value (column 2 vs. 3)
	0.0653	0.0163	0.5116
	p Value (column 1 vs. 2)	p Value (column 1 vs. 3)	p Value (column 2 vs. 3)
	0.0012	0.961	0.001
Fig. 5p: Percentage of cells in saccules - 18.5 dpc (TAM 15.5-16.0 dpc)
SFTPC+ cells	Control	Yapf/f; Tazf/f; Sox9CreER/+
p Value 0.002903978	0.513388	0.672945
	0.531029	0.734014
	0.554203	0.764599
HOPX+ cells	Control	Yapf/f; Tazf/f; Sox9CreER/+
p Value 0.0028677	0.483522	0.324058
	0.465626	0.263837
	0.443134	0.232664
SFTPC+HOPX+ cells	Control	Yapf/f; Tazf/f; Sox9CreER/+
p Value 0.278067953	0.0030896	0.00299658
	0.00334448	0.00214938
	0.00266261	0.00273723
Fig. 5t: Percentage of cells in saccules - 18.5 dpc (TAM 13.5 dpc)
SFTPC+ cells	Control	Yapf/f; Tazf/f; Sox9CreER/+
p Value 0.003697532	0.47482	0.592593
	0.505435	0.654809
	0.460847	0.549425
	0.51706	0.619883
	0.500763	0.519737
	0.448347	0.528239
HOPX+ cells	Control	Yapf/f; Tazf/f; Sox9CreER/+
p Value 0.005198247	0.507194	0.385185
	0.466033	0.314888
	0.514763	0.402299
	0.459318	0.363743
	0.487023	0.458882
	0.533058	0.453488
SFTPC+HOPX+ cells	Control	Yapf/f; Tazf/f; Sox9CreER/+
p Value 0.361066444	0.0179856	0.0222222
	0.0285326	0.030303
	0.0243902	0.0482759
	0.023622	0.0163743
	0.0122137	0.0213816
	0.018595	0.0182724

## Sheet: Supplementary Figures
Supplementary Fig. 2j: Percentage of cells in the airway
SOX2+ cells	Control	Lats1f/f; Lats2f/f; ShhCre/+	Lats1f/f; Lats2f/f; Yapf/+; Tazf/+; ShhCre/+
	(column 1)	(column 2)	(column 3)
	0.99895	0	1
	1	0	1
	1	0	1
SCGB1A1+ cells	Control	Lats1f/f; Lats2f/f; ShhCre/+	Lats1f/f; Lats2f/f; Yapf/+; Tazf/+; ShhCre/+
	0.518253	0	0.499561
	0.535354	0	0.554276
	0.556727	0	0.523372
Ac-tub+ cells	Control	Lats1f/f; Lats2f/f; ShhCre/+	Lats1f/f; Lats2f/f; Yapf/+; Tazf/+; ShhCre/+
	0.457409	0	0.4741
	0.432507	0	0.430099
	0.422195	0	0.457471
	p Value (column 1 vs. 2)	p Value (column 1 vs. 3)	p Value (column 2 vs. 3)
	<0.0001	0.4827	<0.0001
	p Value (column 1 vs. 2)	p Value (column 1 vs. 3)	p Value (column 2 vs. 3)
	<0.0001	0.7731	<0.0001
	p Value (column 1 vs. 2)	p Value (column 1 vs. 3)	p Value (column 2 vs. 3)
	<0.0001	0.4837	<0.0001
Supplementary Fig. 2k: Percentage of cells in the saccules
SFTPC+ cells	Control	Lats1f/f; Lats2f/f; ShhCre/+	Lats1f/f; Lats2f/f; Yapf/+; Tazf/+; ShhCre/+
	(column 1)	(column 2)	(column 3)
	0.546667	0	0.51182
	0.512869	0	0.524828
	0.523438	0	0.52071
HOPX+ cells	Control	Lats1f/f; Lats2f/f; ShhCre/+	Lats1f/f; Lats2f/f; Yapf/+; Tazf/+; ShhCre/+
	0.436491	0.935043	0.470449
	0.471878	0.923679	0.459129
	0.455078	0.966074	0.462525
SFTPC+HOPX+ cells	Control	Lats1f/f; Lats2f/f; ShhCre/+	Lats1f/f; Lats2f/f; Yapf/+; Tazf/+; ShhCre/+
	0.0168421	0	0.0177305
	0.0152526	0	0.0160428
	0.0214844	0	0.0167653
	p Value (column 1 vs. 2)	p Value (column 1 vs. 3)	p Value (column 2 vs. 3)
	<0.0001	0.6159	<0.0001
	p Value (column 1 vs. 2)	p Value (column 1 vs. 3)	p Value (column 2 vs. 3)
		0.7702
	p Value (column 1 vs. 2)	p Value (column 1 vs. 3)	p Value (column 2 vs. 3)
	<0.0001	0.8033	<0.0001
Supplementary Fig. 4m: Relative cell proliferation
SOX9+ cells	Control	Lats1f/f; Lats2f/f; SftpcCre/+
p Value 0.750061074	0.627907	0.553299
	0.580292	0.603896
	0.619145	0.645833
	0.667494	0.652893
SOX9-SOX2- cells	Control	Lats1f/f; Lats2f/f; SftpcCre/+
p Value 0.013697769	0.466667	0.529183
	0.351351	0.514493
	0.431034	0.535211
	0.461538	0.606452
SOX2+ cells	Control	Lats1f/f; Lats2f/f; SftpcCre/+
p Value 0.043707768	0.161043	0.23262
	0.170561	0.190635
	0.182711	0.251064
	0.154667	0.189427
